# Supplementary material for: Increased Mild Vaccine-Related Side Effects and Higher Specific Antibody Titers in Health Care Workers with Previous SARS-CoV-2 Infection after the mRNA BNT162b2 Vaccine
Source: Vaccines (Basel). 2022 Aug 2;10(8):1238. doi: 10.3390/vaccines10081238 (PMC9414957; doi:10.3390/vaccines10081238)
Supplement: Supplementary file 1 [file vaccines-10-01238-s001.zip]

Archive with 1 entries (1 files):
- vaccines-1768578-supplementary.pdf
